# Supplementary material for: Low- and No-Calorie Sweetener (LNCS) Consumption Patterns Amongst the Spanish Adult Population
Source: Nutrients. 2021 May 28;13(6):1845. doi: 10.3390/nu13061845 (PMC8230335; doi:10.3390/nu13061845)
Supplement: Supplementary file 1 [file nutrients-13-01845-s001.zip]

Archive with 1 entries (1 files):
- nutrients-1189132-supplementary.pdf
